# Supplementary material for: Tethered Indoxyl-Glucuronides for Enzymatically Triggered Cross-Linking
Source: Molecules. 2023 May 17;28(10):4143. doi: 10.3390/molecules28104143 (PMC10223988; doi:10.3390/molecules28104143)
Supplement: Supplementary file 1 [file molecules-28-04143-s001.zip]

Archive with 1 entries (1 files):
- molecules-2382483-supplementary.pdf
